# Supplementary material for: Identifying essential genes in Schaalia odontolytica using a saturated transposon library
Source: J Bacteriol. 2025 Aug 1;207(8):e00164-25. doi: 10.1128/jb.00164-25 (PMC12369343; doi:10.1128/jb.00164-25)
Supplement: Table S3 — 10 putatively essential genes with no BLASTp homolog nor in DEG. [file jb.00164-25-s0004.xlsx]

## Sheet: Sheet1
Reference	Locus	PlusSites	MinusSites	Sites	PlusCount	MinusCount	percentPlus	TotalCount	LargestHopContrib	Start	End	Strand	Length	ExpectedCount	DvalGenome	Gene	ProteinID	Product	Note	Best Hit	DEG Hit Name	DEG Gene Name	DEG Product	DEG Organism	DEG Reference
LLVT01000001.1	APY09_02730	0	4	4	0	344	0	344	43.02% from hop position 663044	662893	665332	-1	2439	81554.3	0.00421805		KSW13287.1	hypothetical protein	Derived by automated computational analysis using gene prediction method: Protein Homology.	N/A	N/A	N/A	N/A	N/A	N/A
LLVT01000001.1	APY09_04010	1	0	1	108	0	100	108	100.00% from hop position 968990	967786	969445	1	1659	55473	0.00194689		KSW13515.1	OfeT family oxidase-dependent iron (Fe2+) transporter	Derived by automated computational analysis using gene prediction method: Protein Homology.	N/A	N/A	N/A	N/A	N/A	N/A
LLVT01000001.1	APY09_04015	0	0	0	0	0		0		969501	970134	1	633	21166	0		KSW13516.1	amino acid ABC transporter substrate-binding protein		N/A	N/A	N/A	N/A	N/A	N/A
LLVT01000001.1	APY09_04020	0	0	0	0	0		0		970270	971590	1	1320	44137.6	0		KSW13517.1	hypothetical protein		N/A	N/A	N/A	N/A	N/A	N/A
LLVT01000002.1	APY09_04930	4	0	4	169	0	100	169	32.54% from hop position 22941	21981	23472	1	1491	49855.4	0.0033898		KSW10823.1	hypothetical protein	Derived by automated computational analysis using gene prediction method: Protein Homology.	N/A	N/A	N/A	N/A	N/A	N/A
LLVT01000002.1	APY09_06980	0	0	0	0	0		0		497560	498307	1	747	24977.9	0		KSW11194.1	HAD family hydrolase		N/A	N/A	N/A	N/A	N/A	N/A
LLVT01000003.1	APY09_07940	1	0	1	35	0	100	35	100.00% from hop position 120909	120871	121117	-1	246	8225.65	0.00425499		KSW10678.1	preprotein translocase subunit SecG	Derived by automated computational analysis using gene prediction method: Protein Homology.	N/A	N/A	N/A	N/A	N/A	N/A
LLVT01000003.1	APY09_08375	0	1	1	0	46	0	46	100.00% from hop position 224483	224422	225448	-1	1026	34307	0.00134084		KSW10512.1	GNAT family acetyltransferase	Derived by automated computational analysis using gene prediction method: Protein Homology.	N/A	N/A	N/A	N/A	N/A	N/A
LLVT01000004.1	APY09_09505	0	0	0	0	0		0		34274	34541	1	267	8927.84	0		KSW10231.1	hypothetical protein		N/A	N/A	N/A	N/A	N/A	N/A
LLVT01000004.1	APY09_09615	0	0	0	0	0		0		44123	44390	1	267	8927.84	0		KSW10252.1	hypothetical protein		N/A	N/A	N/A	N/A	N/A	N/A
