# Supplementary material for: Identifying essential genes in Schaalia odontolytica using a saturated transposon library
Source: J Bacteriol. 2025 Aug 1;207(8):e00164-25. doi: 10.1128/jb.00164-25 (PMC12369343; doi:10.1128/jb.00164-25)
Supplement: Table S4 — 93 overlapping putatively essential genes between DEG and BV-BRC analyses, and Tn-seq datasets in this work. [file jb.00164-25-s0005.xlsx]

## Sheet: Sheet1
Locus_tag_of_union	Gene Product
APY09_00360	4-hydroxy-3-methylbut-2-enyl diphosphate reductase
APY09_00480	serine hydroxymethyltransferase
APY09_00620	NAD synthetase
APY09_00805	alanine racemase
APY09_00870	phosphoglucosamine mutase
APY09_00900	DNA-directed RNA polymerase subunit alpha
APY09_00905	30S ribosomal protein S11
APY09_00915	50S ribosomal protein L36
APY09_00930	adenylate kinase
APY09_00940	50S ribosomal protein L15
APY09_00950	30S ribosomal protein S5
APY09_00955	50S ribosomal protein L18
APY09_00960	50S ribosomal protein L6
APY09_00965	30S ribosomal protein S8
APY09_00970	30S ribosomal protein S14
APY09_00975	50S ribosomal protein L5
APY09_00980	50S ribosomal protein L24
APY09_00985	50S ribosomal protein L14
APY09_00990	30S ribosomal protein S17
APY09_01000	50S ribosomal protein L16
APY09_01005	30S ribosomal protein S3
APY09_01010	50S ribosomal protein L22
APY09_01015	30S ribosomal protein S19
APY09_01020	50S ribosomal protein L2
APY09_01025	50S ribosomal protein L23
APY09_01030	50S ribosomal protein L4
APY09_01035	50S ribosomal protein L3
APY09_01040	30S ribosomal protein S10
APY09_01055	30S ribosomal protein S7
APY09_01060	30S ribosomal protein S12
APY09_01075	DNA-directed RNA polymerase subunit beta'
APY09_01080	DNA-directed RNA polymerase subunit beta
APY09_01155	UTP--glucose-1-phosphate uridylyltransferase
APY09_01270	lysine--tRNA ligase
APY09_01945	DNA polymerase III subunit gamma/tau
APY09_02330	serine--tRNA ligase
APY09_02640	50S ribosomal protein L34
APY09_02645	chromosomal replication initiator DnaA
APY09_02650	DNA polymerase III subunit beta
APY09_02670	DNA topoisomerase IV subunit B
APY09_02675	DNA gyrase subunit A
APY09_02720	thioredoxin reductase
APY09_02765	single-stranded DNA-binding protein
APY09_03785	DNA polymerase III subunit delta'
APY09_03895	cysteine--tRNA ligase
APY09_04590	geranylgeranyl pyrophosphate synthase
APY09_04680	UDP-N-acetylenolpyruvoylglucosamine reductase
APY09_04720	50S ribosomal protein L1
APY09_04730	50S ribosomal protein L7
APY09_04880	methionine--tRNA ligase
APY09_05160	4-diphosphocytidyl-2C-methyl-D-erythritol kinase
APY09_05205	ribose-phosphate pyrophosphokinase
APY09_05540	Teichoic acid export ATP-binding protein TagH (EC 3.6.3.40)
APY09_05855	arginine--tRNA ligase
APY09_06100	DNA primase
APY09_06245	glutamate--tRNA ligase
APY09_06285	UDP-N-acetylglucosamine 1-carboxyvinyltransferase
APY09_06405	valine--tRNA ligase
APY09_06440	DNA polymerase III subunit delta
APY09_06715	tryptophan--tRNA ligase
APY09_06795	leucine--tRNA ligase
APY09_07195	1-deoxy-D-xylulose 5-phosphate reductoisomerase
APY09_07205	4-hydroxy-3-methylbut-2-en-1-yl diphosphate synthase
APY09_07320	phenylalanine--tRNA ligase subunit alpha
APY09_07325	phenylalanine--tRNA ligase subunit beta
APY09_07355	tyrosine--tRNA ligase
APY09_07715	guanylate kinase
APY09_07725	phosphopantothenoylcysteine decarboxylase
APY09_07730	S-adenosylmethionine synthetase
APY09_08035	dephospho-CoA kinase
APY09_08125	alanine--tRNA ligase
APY09_08130	30S ribosomal protein S4
APY09_08180	aspartate--tRNA(Asp/Asn) ligase
APY09_08205	histidine--tRNA ligase
APY09_08370	threonine--tRNA ligase
APY09_08455	1-deoxy-D-xylulose-5-phosphate synthase
APY09_08525	DNA topoisomerase IV
APY09_08550	DNA topoisomerase IV subunit B
APY09_08745	50S ribosomal protein L27
APY09_08750	50S ribosomal protein L21
APY09_08795	ribonuclease III
APY09_08810	pantetheine-phosphate adenylyltransferase
APY09_08870	50S ribosomal protein L35
APY09_08945	UDP-N-acetylmuramate--alanine ligase
APY09_08950	UDP-N-acetylglucosamine--N-acetylmuramyl- (pentapeptide) pyrophosphoryl-undecaprenol N-acetylglucosamine transferase
APY09_08960	UDP-N-acetylmuramoylalanine--D-glutamate ligase
APY09_08965	phospho-N-acetylmuramoyl-pentapeptide- transferase
APY09_09215	transcription elongation factor NusA
APY09_09775	nicotinate phosphoribosyltransferase
APY09_09930	dihydrofolate reductase
APY09_09935	thymidylate synthase
APY09_09980	Aspartyl-tRNA(Asn) amidotransferase subunit A (EC 6.3.5.6) @ Glutamyl-tRNA(Gln) amidotransferase subunit A (EC 6.3.5.7)
APY09_09985	Aspartyl-tRNA(Asn) amidotransferase subunit B (EC 6.3.5.6) @ Glutamyl-tRNA(Gln) amidotransferase subunit B (EC 6.3.5.7)
