# Supplementary material for: Identifying essential genes in Schaalia odontolytica using a saturated transposon library
Source: J Bacteriol. 2025 Aug 1;207(8):e00164-25. doi: 10.1128/jb.00164-25 (PMC12369343; doi:10.1128/jb.00164-25)
Supplement: Table S5 — Transcriptomic datasets (Hendrickson et al., 2022; Hendrickson et al., 2024) of all putatively essential genes discovered in this work. [file jb.00164-25-s0006.xlsx]

## Sheet: Sheet1
Locus_tag	P0T6_XH_1_counts	P0T6_XH_2_counts	P0T6_XH_3_counts	P4T6_XH_1_counts	P4T6_XH_2_counts	P4T6_XH_3_counts	P4T10_XH_1_counts	P4T10_XH_2_counts	P4T10_XH_3_counts	P4T15_XH_1_counts	P4T15_XH_2_counts	P4T15_XH_3_counts	P6T6_XH_1_counts	P6T6_XH_2_counts	P6T6_XH_3_counts
APY09_00050	22745	25263	12958.5	18551.5	11619.5	16421.5	21250.5	21777.5	17655.5	9515	9300	3789.5	7374	5550.5	14516
APY09_00100	15818	15271.5	8262	12498.5	8374	10350.5	13669	15184.5	14609.5	31026.5	25715.5	10090	5535.5	3404.5	10939.5
APY09_00105	18194.5	22006	10495	17667	10938.5	15043	19766	21675	20303	42677	38590	14599	8137	5123.5	15790.5
APY09_00110	30848	30560.5	13638.5	22541.5	19340.5	20159.5	23863	24772	23829.5	12365.5	11057.5	4268	8970	5684.5	19224.5
APY09_00195	14663.5	12576	7422	10721	11060.5	11018.5	12185.5	13818	11995	39954.5	35698.5	14053.5	6000.5	4570.5	9987
APY09_00240	8740.5	9325.5	4321.5	10510	6908.5	9188	12678.5	12279.5	12848	2554	2470	834	4302.5	2454.5	10419.5
APY09_00360	7871	8587.5	6040.5	8313	8630	9074	7694	8729	8232	5717	5336.5	2034	4909.5	3944.5	7828.5
APY09_00435	238159	322792	144684	217760	94667.5	148237	378161	311000	270496	497409	385092	146863	83984	54953	191213
APY09_00450	10125.5	11014	7966.5	6368	5645	6842	7611.5	6608.5	6371.5	7135	5600	1852	2695	2117	6212
APY09_00480	43111.5	45744.5	17367	36062	24716	29551	34409.5	33992.5	31900	16354.5	16102	6006.5	14095.5	9115	27136.5
APY09_00570	25946	37427	22506	28898	17333	24721	40464	33225	31488	35631	33411	11289	11964	8697	24999
APY09_00590	7190.5	8480	9418.5	5933	4843.5	6954.5	6229	6168.5	6087	5994.5	5654	2432.5	3274.5	2881.5	7148
APY09_00595	13067	16194	12511	10025.5	7191.5	9032	10263	9734	9847	6747.5	6447.5	2212	3903.5	2958.5	9813
APY09_00620	12467.5	12969.5	7962	10519.5	7860.5	9792	12024.5	14125.5	13413	11397.5	11265.5	4482.5	7593	6787.5	11046.5
APY09_00740	15869.5	16194	6106.5	16437	15154	14788	12804	14654	13106	29535	26466.5	6701.5	8104.5	5284	17500
APY09_00805	13305	12970	8959	10274	8695	10137.5	9383.5	10069.5	9162.5	15142	12523	4682.5	4087.5	2859.5	8483
APY09_00870	35062	34384	14486	28719	23758	26306	29570	29997	28136	12263	11503	4836	13685	9963	21774
APY09_00900	88558	112085	116864	79197	54594	80425.5	80414	80214.5	72695	28581	25047	9848	37828	29075.5	72000.5
APY09_00905	35635	52163.5	41566	31899.5	18560.5	34206	29439.5	28376	28683.5	7468	8250.5	2293	11190	8302	28940
APY09_00915	37291.5	65445	36732	44045.5	29012	43019.5	50659.5	43640	42081.5	12254.5	14428	4696	25753	18388	46486.5
APY09_00920	69294	113752	53574	86572.5	54756.5	74091	92734.5	86297.5	86736.5	18427.5	21502	7810	51832.5	37113	85220.5
APY09_00930	24584.5	29877.5	17694.5	24270	14417.5	19693.5	20173	21748	22649	4351.5	4143.5	1418	8961	5098	17400.5
APY09_00935	46406	76801.5	35106.5	52485.5	25091	46381.5	49075	46636	50149.5	7403	8675.5	2690	17011	10045.5	42365.5
APY09_00940	102315	71303	43267.5	69895.5	67999.5	59540.5	46177.5	63118.5	57462.5	24604	18868	7622	24666	14031	49138.5
APY09_00950	119882	126212	75275.5	109934	68888.5	98046.5	85185	95949	85821	30383	26769.5	10007	37728.5	23329	76239.5
APY09_00955	61239	59538	34879	52237.5	31038.5	47182.5	36163.5	44496	42585	13957	11904	3634	15926.5	9417.5	34858
APY09_00960	87620	112432	77374.5	92680.5	40948	86097.5	69511	78346.5	76704.5	19539	18011.5	5602	28135.5	15863	64327.5
APY09_00965	73200	110498	74271.5	77805	38411	74024.5	70722.5	70313.5	64187.5	16630	17518	5868	27785	19211.5	57354.5
APY09_00970	37718.5	52405	35423.5	38063	20397	34700	32990	34813.5	33381.5	8401.5	8579.5	2920.5	15378	10784.5	27041.5
APY09_00975	82031.5	66376.5	50257.5	54441	42373.5	45453	41889	51571	46143	10427.5	9082.5	3513	21306	15013.5	36480
APY09_00980	83086.5	70167.5	78126	52445	42708.5	44550.5	42448.5	52161.5	47833	11681.5	9518.5	3793.5	23183.5	15808.5	38857
APY09_00985	66918.5	58283	22579.5	38115	30922	33380	33493.5	37999.5	36850.5	7057	6373	2230	14667.5	9548	29440
APY09_00990	51605.5	60894.5	33504.5	37160.5	23637.5	36440	35793	36428	35686.5	6431.5	6382.5	1696	12864.5	8506.5	30602
APY09_01000	36238	42513.5	34709.5	24229	14794.5	24857	22163.5	22528.5	21447.5	3895	3923.5	1271.5	7745	6061	18506
APY09_01005	94589.5	105130	110041	57392.5	38335	64064	56461.5	58571	52632.5	13906	11666	3992.5	20186.5	15138.5	50459.5
APY09_01010	52708	74794.5	56101	38358.5	20734	43211	40236	37156.5	37279	6848	6695.5	1807.5	11876	8391.5	37521.5
APY09_01015	30005.5	45740	41841.5	24524	12399.5	26979	25466	24046.5	25566	3660.5	3618.5	905	8008	5015.5	24305.5
APY09_01020	65992	108668	124970	52247	29076	65090	59150	50530	54376.5	11976	12033	3432	20304	16495.5	52941.5
APY09_01025	27109	47174	45837	22541.5	11547.5	28403	25078.5	20951.5	24413.5	4000.5	4369.5	1158	8091.5	6086.5	25016.5
APY09_01030	81529.5	110729	114192	66548.5	42343	75679	72018.5	72828	71262	18893	15919	5068.5	29764	20729	70302
APY09_01035	105154	146712	118680	91654	57464	98212.5	99290	103485	102112	18400	18401.5	5186	43904.5	27120.5	100174
APY09_01040	106565	135971	65878.5	77737.5	59803.5	74452	99887.5	93965.5	90635.5	12315.5	13793.5	4548	50749.5	34478.5	87896
APY09_01045	609604	892643	512504	618190	237361	488882	824030	714162	633949	204922	206700	68558	200548	122577	466368
APY09_01050	263826	299116	306335	215322	132890	211170	219547	242821	220920	52907.5	48198.5	17155.5	86552	55748.5	180758
APY09_01055	61532	91472	76366	68109	41307.5	69070	68042.5	76322.5	70342	14479	15262	5567.5	37303	27076.5	63057
APY09_01060	58648	81577.5	58508.5	63313.5	39651.5	68038.5	65011	66936.5	62387.5	11950	13574	4233	32879	25580	60426
APY09_01075	208616	236680	170458	161364	107249	146834	149499	157850	152446	49256.5	44754.5	18125.5	72742	49736.5	129606
APY09_01080	136350	202864	188800	158658	99284	176791	154754	146370	150710	48119.5	50526.5	17522.5	76007	56294.5	154570
APY09_01155	10292.5	15853	6650.5	11645	6116.5	10183.5	12116	11617.5	11698.5	14743	15093	5203	4350	2943.5	9993
APY09_01195	122282	170200	118361	129244	89674.5	152694	112444	115250	114758	37298	42403.5	13086	57607	49561	131966
APY09_01270	30865	36437.5	26460	21997.5	14137	19978	25564.5	23357.5	20774	9127.5	8413	3149.5	8755	7054	17787.5
APY09_01350	74654	82197	44858	92729	71622.5	80792	70995	82312.5	72368	185454	177289	73144	57667.5	46709	90879
APY09_01415	193758	295626	133357	195638	70723.5	146365	265549	211270	210794	235394	232102	68363.5	58192	39580.5	154082
APY09_01495	27596.5	32574	19503.5	162182	131388	188066	71705.5	88858.5	90249	76720.5	73078	26674	144110	97593	174818
APY09_01515	149744	222026	113622	1422136	1.00792e+06	1.72159e+06	726151	882626	902668	1.25619e+06	1.16571e+06	454282	2029260	1.77946e+06	2.1716e+06
APY09_01710	6392.5	8119.5	5805	4194	2542.5	3916.5	5771	5495.5	5640	3602.5	3763	1214.5	1547	1516	4368
APY09_01715	17744.5	17749	12178	10871.5	7106	9047.5	13091.5	13793	13132.5	7932.5	7610	2673.5	4473.5	3279	9665
APY09_01830	17744.5	17970	11605	15755	16977.5	18089	14080.5	16933	15580	8358	8594	3770	10406.5	8200	15581
APY09_01945	97741.5	87883.5	60502.5	56663	35332	41249.5	75174	68437	59087.5	29517.5	20548	8604	20913.5	12120.5	35037.5
APY09_02145	38633	51658	25866	42173	20259	33228.5	38753	32593	38156	14712.5	15780	4748	13137	9216	30750.5
APY09_02330	28833.5	33724	21507	24063.5	14875.5	21217.5	27682	25523.5	23020.5	21021.5	19132	7457	11269.5	7661.5	20389
APY09_02625	18735.5	24706.5	19728	13993	9698	17003	15137.5	14472	15525.5	4561	5347	1534.5	5636.5	4418.5	14019
APY09_02640	38149.5	40224.5	13720.5	29793.5	22982.5	23246	30623	32955	30460	5510	5439	1913	16981	10185.5	27947.5
APY09_02645	7304	6531	3399	5478	3889	4846	4901	5442	5298	1598	1810	618	2035	1341	4764
APY09_02650	31508	39327.5	21443	26127.5	14942.5	23053	33267	26601.5	25430.5	9129.5	9107	2759.5	9978	6422	20009
APY09_02660	6753.5	8091	4631.5	5660.5	3415	4769	6866	5839	5502	1450.5	1525.5	642	2523.5	1802	4066
APY09_02670	34161	42059	27258	28525.5	15944.5	26413.5	38366	30808	29009	8764	9127	2530	10163.5	6939	23602.5
APY09_02675	37429.5	47205	41935.5	30920	16938	25191.5	39653.5	34595.5	31602.5	13402.5	11816	4595.5	12388	8955.5	23415
APY09_02720	55594	65110	33072	101445	117706	127848	80978	106908	90043	45677	58240	23343.5	179986	134550	165507
APY09_02730	15594.5	20851.5	14930	11726	7481	11201	14817	12701.5	12801.5	4209.5	4404	1538.5	4538.5	3661	10055.5
APY09_02740	20241	23911	14344	15118	10712.5	13889.5	17227.5	16449	14021	5787	5567.5	1926	6867	4747.5	11993
APY09_02765	69759	69110	77515	59002.5	44686	60969.5	58865	57495	50620	17931.5	15485.5	6095.5	27086.5	21801.5	54896.5
APY09_02780	10035	8586	5090	6328	5983	6042	7290	7512	6673	3819	3641	1432	3277	2445	5258
APY09_03170	10302	16418	11049	9528	5358.5	9129.5	10278.5	9763.5	10640	4770.5	5498	1896	3918.5	2820	8491.5
APY09_03180	29869.5	38969	14107	25945	12897.5	18891.5	34628	28839	30208	8451	8611	2874.5	9043	5254	21675.5
APY09_03785	24771	23994.5	17299.5	40173	43482	39913	23642	29121.5	30800	25697	20626	10494.5	37725.5	26152	45948
APY09_03895	45479	49293	35926	15019.5	11132.5	10966	24663	25452.5	21892	7379	6049	2512	7407	4363	11928
APY09_03950	121783	127772	55294	73612	56590	52137	76455	84344	75793	49948	45612	17285	42187	29098	66840
APY09_04010	27291	27726.5	9548	15442.5	12236	13930	9892	9809.5	10684.5	4770	5295.5	2150	5791.5	3541	10226.5
APY09_04015	5878.5	7971	3610	4189.5	2464	4087.5	3770	2844	3270	6468	5821.5	1919	1206.5	1031	2854
APY09_04020	10968.5	9015.5	4285	6510	5200.5	6109	5317	5739	5877.5	7053	6717	2192	2624	1743.5	5651
APY09_04025	6744.5	7477	3627.5	5462.5	3582.5	5340	5749	5271	5336	4523	4718	1834.5	2298	1734	4913
APY09_04030	5110.5	5013	2754	4833	3604	4685	4849	4443	4397.5	4213.5	3932.5	1423	2178	1570.5	4070.5
APY09_04135	14774	17898	9365.5	10738.5	7094	8913	11779.5	11305	10815	7439	6667	2491	4870	3364	8539.5
APY09_04590	29812	23414.5	16665.5	21018	22046.5	17330	15901	22659.5	20834.5	21186.5	18539.5	8739.5	13526	8537.5	18830.5
APY09_04680	16123.5	10800	7190.5	10779	11667	9164	8440	11406.5	10680	6258.5	4240	2098	5313.5	3173	8483
APY09_04710	18708	26337.5	17191.5	22644	17784.5	28985	19115.5	19577.5	19945.5	3431	5145.5	1560.5	11674	10170.5	21454
APY09_04715	34369.5	56700.5	34929.5	44515	27547	51094.5	40938	37246.5	43054.5	10389	13225.5	3137	18488	14013.5	46889
APY09_04720	52485.5	67081.5	52253.5	71946	44731	79877.5	53039	51959.5	65206.5	19419	23069.5	6448	31467	23563.5	62056
APY09_04730	83524.5	106107	78026	78455.5	56411.5	90615.5	72737	84729.5	76589	17155	17158	5217	40857.5	27488.5	75893.5
APY09_04880	16786	26151	17813.5	13594	8642	11837	16152.5	15697	14287	6472	7008	2299	5714	4114.5	11818.5
APY09_04930	85818	109848	46157.5	69880.5	46044.5	54850	73506.5	64747.5	62663	32248	35013	12840.5	28552.5	18371.5	53838.5
APY09_04965	48711	61139	32609.5	43269.5	30328	39279	53902	51663	48192	18230	19876	7121	18142.5	12619.5	37474.5
APY09_05160	9399	6203.5	5995.5	6563.5	7638.5	7542	7238	8062.5	6814.5	3423	2768.5	1214.5	3289	2503.5	6574
APY09_05205	17122.5	16796	10492.5	10063	8878.5	10562.5	11183.5	11463.5	10529	4690.5	4540	1684	4006.5	3445.5	9609
APY09_05215	10485.5	7473.5	5326	8710	11576	10199	7634	10575.5	9184.5	6757.5	6089.5	2473.5	5460.5	4041	8259
APY09_05245	20258	20865	10495	13917	11121	12651	14944	15651.5	15210.5	7926	7083	2427	4911	3383.5	12869
APY09_05465	3550	4858	3343.5	4144	2798.5	3898	5058.5	4991.5	4939	3053.5	3049	1144	2083.5	1580.5	3843
APY09_05470	5757.5	6363.5	4058.5	4816	3183.5	4482.5	6160.5	6054.5	5882	3163.5	3049	1047	2094	1383	4883
APY09_05475	3631	4592	3026.5	3482.5	2005.5	3036	3991.5	3916	3586.5	2388.5	2313	831	1439	1088	3045.5
APY09_05480	7364.5	9687	4883	7318.5	4575.5	6509	9715	8281	8150.5	5161.5	5664	2115	3522	2825	6818.5
APY09_05490	15149.5	22988	13559.5	24428	14950	22684.5	17557.5	17379.5	19708	8848.5	7763	2987	20252	19450	32577
APY09_05500	6436.5	6229.5	4231	4283.5	3817.5	4238	4621	4485	4476.5	3020.5	3026	1029	1850	1402.5	4286.5
APY09_05505	4720	4263.5	5104	3992.5	4039	4358	4051.5	4556	4075	6677.5	6262	2410.5	2071	1684	3503
APY09_05510	3482.5	3790.5	2321.5	2843.5	2480.5	2843.5	3820.5	3817	3382	4450.5	4131.5	1491	1545	1190.5	2901.5
APY09_05515	10289.5	13040.5	9449.5	9139.5	6315	8571	10475.5	9949.5	9800.5	2899	2889	1168.5	4482	3329	8803
APY09_05520	13628.5	17314	16288	11062.5	5732.5	10053	14161.5	13055	12463	4130.5	3822	1400.5	3916	3165	9794.5
APY09_05535	5420.5	6821	3375	5560.5	2720	4325	5511	5513.5	6120.5	1551.5	1539	553	1796	983	4512
APY09_05540	10856	11018	4966	9236.5	5123	6757.5	10534.5	9538	10288	2515	2493	893.5	3493.5	2095.5	7047.5
APY09_05565	12306	15747.5	8690.5	10213	6712	9216	13420	12088.5	11701	3925.5	3806	1371	3788	3080.5	10164
APY09_05570	13998	12462	7358	10117	8131	8246	10460	11649	11317	2916	2517.5	951.5	4635	2819	8735.5
APY09_05835	17823.5	14390.5	7601	11488	12355.5	11198	10962.5	14436.5	13687.5	2879	3230.5	1188.5	5664.5	3844.5	11217
APY09_05845	3271	3837	1402	3683	3572	4251	4342	4984	4636	5403	6291	2263	2303	1924	4236
APY09_05855	22363	25357	19697	17901.5	11142	16763.5	20563.5	21060.5	18300	5609	5452	1978	7256.5	5376	16023.5
APY09_06075	9653	14962	12171	9173	5270.5	8717.5	15006	12142	11469.5	14703.5	13717	4939.5	4395.5	3603.5	10619.5
APY09_06100	38249	37628.5	18681.5	29497.5	22617	24148	36594.5	35842	32754	23692.5	20323	8839.5	12091.5	8327	21432
APY09_06140	15781	12892	6708.5	25348	30768.5	43000	20653.5	31300.5	37310	22859.5	24543.5	13596.5	16575	13947	24507
APY09_06245	16435	20996	13068	17138.5	7542	15216.5	17447	17045.5	17434.5	9189	9349.5	3562	5410.5	4144.5	13709
APY09_06270	2569	2801	2956.5	4741	5563	6690	2934.5	5058	4482.5	2582	3790	1484.5	4213	3729	6419.5
APY09_06285	9657	11155	4749.5	8177.5	5900.5	7434	10244.5	10743	10263.5	3539.5	3769.5	1454.5	4139	2748	8876.5
APY09_06310	9869.5	12644.5	6834.5	11055	8043	10729.5	12751	12176	12172.5	8138	8198	2813	5469.5	3779.5	10840
APY09_06350	38769	44723	16816.5	23496.5	13934.5	17669	33064.5	27677	23670	25167	23634	8223	10629	7400.5	18722
APY09_06355	39447	47271	24346.5	25597.5	15732.5	19226	37321.5	34240	29391	23103	21445	8201	12947	8328.5	22569
APY09_06405	31236	29018	17238	24948	17554	22214	28472	31722	28544.5	13741	13416	5067.5	11703	8164	22265
APY09_06440	10751	14499	5997	9531	6232	8660	11529.5	9856.5	9801	3011	3420.5	982.5	3347	2332	7461.5
APY09_06595	14662.5	14310.5	8888	16890	21315.5	20263.5	15889	22773	20879	9984	12094	5504	15772	12850.5	20173.5
APY09_06715	7065.5	10504.5	7558	6712	3701.5	6628.5	8470	7878	7535	2514	2637.5	970	2930.5	2448	6208
APY09_06725	18959.5	19116	9428	13438	11809	11605.5	16154.5	17106	15548	7188	7010.5	2842.5	7688.5	5641.5	14722
APY09_06730	22433.5	17486	11926	12309	12916.5	10395	15290.5	16240.5	14044	7387	6567	2396	6241	4283	12776
APY09_06795	29533.5	37579	24622	31820	21219	29497.5	37045	36760.5	34402	16507	15880	6022	14266	10691	30711
APY09_06880	214602	193222	201974	119700	88576	98630	143873	137120	125642	85838	52879.5	21898	56637.5	38417	133463
APY09_06885	21177.5	18623	15916	11122	8719.5	10067	13567.5	12728.5	11638	7777.5	5287.5	1587.5	4696	3030	12178
APY09_06890	22460.5	28643.5	17021.5	16160.5	9783	12997.5	21101	18094	18558	5949	4279.5	1393	7001.5	4552	18204.5
APY09_06900	23165	27303	14477	24475	13401	18834	34502	35776	35632	6209	5867	2097	11124	6400	21235
APY09_06980	6798.5	6173	3721.5	5753.5	4991	5183	5148	6974.5	7287	2082	1986	830	3104	2001.5	5815
APY09_07080	17277.5	16324.5	9193.5	12834.5	11296	11634	13344.5	16035.5	14792.5	8901	7911.5	2954	6353.5	4361	13081.5
APY09_07160	36615	39919	40547	35623.5	22230.5	31114.5	37770	37979.5	36971.5	12503	11858.5	4254	16458.5	12536.5	31859
APY09_07165	11895	14447	4821	12095.5	7650.5	9902	14481	12499.5	11603	3454	4246	1435.5	5491	3763	10027
APY09_07170	16260.5	16091	7234	12968.5	9344	10327.5	15118	16104.5	14908	6130	5927.5	2122.5	6162	3812	12129
APY09_07195	23131.5	13697	9533	13382	13873.5	9207.5	12475.5	15787	15182	4499.5	3641.5	1795.5	7501	4382	11154
APY09_07205	18658	15400.5	7617.5	13188	10062.5	10329.5	13814	15672.5	15599.5	8186.5	7638.5	2975	5526	3731.5	11733
APY09_07220	31383.5	32081	20074	27347.5	18618.5	25602	27501.5	31539.5	28851	9808	9669	3394	9908	7591	22692.5
APY09_07320	12252.5	14143	6902	12758	7311.5	11803.5	13240.5	13872.5	14146.5	4021.5	4693	1536	4696	3078	11206.5
APY09_07325	38043.5	34483.5	19292	30971	23701.5	25076	35637.5	40357	38549	16970	11710	4878	14177.5	9070.5	28319.5
APY09_07355	16112	16389	12829	15317	11527	12991	16748.5	18764.5	17944.5	13750	11715.5	4335.5	7842.5	5036	14946.5
APY09_07420	19559.5	27450.5	15613.5	13907.5	7911.5	14801	15031.5	15169	13872	40664	43445	16809	6011	4763	11125
APY09_07425	17281	26275	16475	12808	6998	13691	15609.5	14278.5	12499	46982.5	50316	18323	5264.5	4564.5	10123.5
APY09_07430	12716.5	17128	8714	8763	5337.5	8869	11200	10508.5	9386	38901.5	40772.5	14790.5	3320.5	2732	6981
APY09_07435	16553	16923.5	9294	9786	8516	10454	9807	11109.5	10347.5	39084.5	37524.5	16809	5109.5	4430	8365
APY09_07440	6796.5	7240	3219.5	4493.5	3609	4096.5	5310	5192	5067	37071	39615	18262	2057	1930	4041.5
APY09_07650	22740	32018.5	12531	22041	10658.5	16388	36534	28040.5	28391.5	5495.5	5655	1710	9009.5	5983.5	21677.5
APY09_07715	23037.5	20508.5	11796.5	20089	21884.5	19884	25055.5	28532.5	28275	27738.5	26746.5	10857	14643	10743	22696.5
APY09_07725	15928.5	12453	6949.5	13186	16491	16237.5	12272	17242.5	16977.5	9231	9235	3910	8892	6821	14221.5
APY09_07730	34126	34568.5	19082.5	16361.5	12885	12766	20782	25896	23630.5	7976	7104.5	3251	8247	5101.5	13149
APY09_07845	7124	8523.5	4775.5	6587.5	3953.5	6062	8689	7865.5	7543	3424.5	3860	1285.5	2843.5	1970	6769
APY09_07850	18256	20706	11422.5	15032.5	10997.5	13436.5	16535	16892.5	15908	4792	4628	1950	7100.5	5133.5	13938
APY09_07940	5527	3508	1338.5	4122.5	6996	4013.5	3806.5	4400.5	3998	2087	1914.5	942.5	2936	2121	4099.5
APY09_07945	43142	43216.5	35114.5	26613.5	16454.5	21523.5	42544	41796	34600	134342	91635	36432.5	10660	7703	25344.5
APY09_07955	190478	240628	184490	154012	72549.5	127329	281602	209760	169909	480914	373046	154798	57513.5	49525.5	129372
APY09_07960	6048.5	7105	4369	5979	4244.5	5784	6714.5	6816	7151	2085	1889.5	649	2963	1929.5	5643
APY09_08035	1665.5	1120.5	654	1329	1910	1522.5	1564.5	2115	2043.5	1691	1450	713.5	1143.5	781.5	1451
APY09_08060	20249.5	15233	6184.5	18475.5	19732	16180.5	15138	19657.5	20688.5	12319	11820	5480	12454.5	8180.5	17279
APY09_08125	99335.5	78119	43889	75187.5	65188.5	60192.5	72268	88701	83250	17862	14605	6586.5	35975.5	21783	64659.5
APY09_08130	28176	23405	26716	22549	24317.5	23354.5	19881.5	23768	21654	6669	5123	2049.5	12460.5	9922	24007
APY09_08180	32028	34352.5	28257	29260	17831.5	26047.5	34915.5	34117.5	30268	46507.5	38467.5	11809	12218	8505	26860
APY09_08205	15512	12489	6669	11753.5	9953.5	10591.5	10841.5	14016.5	13438	9237.5	7503	3039.5	5230.5	3394	10323.5
APY09_08265	40876	45996.5	24311	33419	17840.5	25502.5	44071	44899	39185	20508	18606.5	6327.5	14583.5	8938.5	29430
APY09_08370	36855	38937.5	20424	29747.5	18931	24639.5	36582.5	36186	33185.5	14123	12752.5	4797	11975.5	7987.5	27864.5
APY09_08375	9300.5	13211	7009	8352	4819	7551.5	10899.5	9874.5	9959	2554.5	2800.5	800.5	3179	2258	8190
APY09_08380	5821.5	8387.5	4315.5	4982	2926	4190.5	6779	6118	6852	2178	2440	768	2135.5	1240.5	4823
APY09_08455	18363.5	15686.5	8650.5	15218.5	14740	13419.5	14325	17003	16023	8203.5	7637.5	3434.5	8560.5	5647.5	13702.5
APY09_08525	25208.5	21026.5	10864.5	16721	13130	14079.5	19568.5	21758	19613	4606.5	4073	1652.5	7054.5	4560	14382.5
APY09_08550	22443	31496.5	16566	20831.5	11712.5	17283	28035	25644	25375.5	6907	6275.5	2327.5	8793	5497.5	18195
APY09_08725	13373.5	13650.5	7079	13384.5	12992.5	14154	13870	14924.5	13934.5	5372	5016	2432.5	8705	6306	12968.5
APY09_08745	58755.5	40086	17316.5	48560.5	61588.5	43590.5	41696	57513.5	53375	15946	11164.5	4448.5	31562.5	17765.5	52849.5
APY09_08750	97675.5	97130	25068.5	98741.5	103400	86984	103031	116436	108696	27521.5	27865	9817.5	71297	44812.5	112997
APY09_08795	7587.5	6392	3920.5	5748	4631	4595.5	5420	6661.5	6503.5	4142.5	3304	1412	2801.5	1888	5343
APY09_08810	1748	1818.5	1165	1488.5	1120	1404	1637.5	1689	1635.5	1255.5	1137	397	708	563.5	1543
APY09_08870	16300.5	22579.5	15741	17089	11879.5	18623	19053	19850	19327	5653.5	5507.5	1709.5	8916.5	6389.5	18136.5
APY09_08900	45643	47073.5	21043.5	34482	26567.5	30235	47586	48468.5	47026	14664	15108.5	6521.5	17541.5	11730	30847
APY09_08915	28235.5	48424	24020	32004.5	16238	28769.5	39176	31883	34114.5	8136.5	8998	3093.5	12338	10283	32302.5
APY09_08935	17007.5	16755.5	10503.5	15310	11946	14118.5	16716.5	18374	17508.5	4794	4500.5	1855.5	6750.5	4946	14362.5
APY09_08945	22524	14080	8356	13450.5	14391.5	11309	12750	17716	16199.5	9159.5	7189	3241.5	7395.5	4827.5	12358
APY09_08950	12923	10773.5	5999.5	10238.5	8032.5	8679	9874.5	12750.5	11667	5477.5	5169	2036	5083.5	3336.5	8895.5
APY09_08960	29020	18286.5	11090	15109.5	16384	12387	16902	20009	19480	6909	5686	2381.5	8215.5	4958	13310
APY09_08965	16340.5	18541	7795	11513	8018	9939	15577.5	14561	14449.5	5197	5266	1821	4904.5	3546.5	10185.5
APY09_08970	23834.5	18021	9444.5	14701.5	15708	13709	14658.5	17834	16683	6509	5532.5	2269.5	7072.5	5069	13455.5
APY09_08975	32266	32960	13497	22992	18475	20295	22484.5	24264.5	24693	5314	5450	2240.5	10493.5	7180.5	20505.5
APY09_09045	7007.5	7825.5	2313.5	10284.5	8847	9550	7909	8639.5	8247	10674.5	10127	3768	5012.5	3465	8398
APY09_09140	1929	1492.5	902	2241	1997.5	2275	1671	1934	2018	1623.5	1499	625.5	1102.5	979	1890
APY09_09145	4272	4310.5	1978	5380.5	3777.5	5221.5	4294.5	4221	4583.5	3969.5	4313.5	1594	2733.5	2059	4857.5
APY09_09150	7442	4218	2227	5919.5	6263.5	5435.5	3579	4730	4733	4478.5	3889.5	1605	3125.5	2328	5649
APY09_09210	124570	86049.5	74524	76962	87163	72926	71789.5	84366	71963	14242	11805	4738	41824	29244.5	76728.5
APY09_09215	17169.5	20842.5	13845	14565	8701.5	13360	19998.5	16356	14496.5	7680.5	7933	2603.5	5423.5	4207.5	12381.5
APY09_09505	353.5	463.5	3506	311.5	257	310	271.5	377.5	351.5	398	515	198	154.5	119.5	326.5
APY09_09615	381	494	787.5	369.5	336.5	321	321	374	346.5	404	524.5	182	176.5	154.5	315
APY09_09715	49338	69747	18461	40994	26510	31715	47211	36616	41397	7552	6628	1298	11667	6888	39700
APY09_09775	19335	17937.5	10673	16263.5	11639	13448	16133	17438.5	15742	6938.5	5280.5	2251.5	7061.5	4554.5	13489
APY09_09930	15969	13823	9286.5	8746	6656	6253	9993.5	10473	9598.5	8423.5	7136.5	2701	4075	2726.5	7056
APY09_09935	19842.5	22459	14568.5	13050.5	7572.5	9432.5	16992.5	16028	13800.5	15744	14606.5	5356	5867.5	4108.5	11192.5
APY09_09965	13744	15173.5	9804	11360	10239	10625	13843.5	14676.5	13708	3992	4154.5	1915.5	8298	5347.5	12395.5
APY09_09980	21457.5	22535.5	14082.5	16152.5	11091	14270	20138.5	19934.5	17408.5	6117	5156	1958.5	7767	5468	15778
APY09_09985	19918.5	16524	11431	14078	10256	10888.5	15341.5	17441	15528	4461.5	3688	1617	7306.5	5104.5	13117.5
